# Supplementary material for: Alterations in gut microbiota and metabolomic profiles in acute stroke: insights into brain–gut axis dysregulation
Source: Front Microbiol. 2025 Aug 22;16:1580231. doi: 10.3389/fmicb.2025.1580231 (PMC12411451; doi:10.3389/fmicb.2025.1580231)
Supplement: Supplementary file 1 [file Table_1.xlsx]

## Sheet: Sheet2
Metabolites	C	T	Vip	FC	log2FC	logp	p	type
Urobilin	2.19002e+06	82189	1.48408	0.0455593	-4.45611	2.40365	0.00394775	down (514)
6,9,12,15,18,21-Tetracosahexaenoic Acid	3908.95	301748	1.48548	127.641	6.99595	2.40365	0.00394775	up (122)
Adrenic Acid	294738	2247.31	1.28587	0.00503166	-7.63475	2.40365	0.00394775	down (514)
Choldienic Acid	125052	1125.58	1.26722	0.000227517	-12.1017	2.40365	0.00394775	down (514)
Bufadienolide	4386.02	116676	1.47292	45.2586	5.50012	2.40365	0.00394775	up (122)
Cucurbitacin D	1857.99	60653.5	1.49354	272.216	8.08861	2.40365	0.00394775	up (122)
(3S,5R,6R,6'S)-6,7-Didehydro-5,6-Dihydro-3,5,6'-Trihydroxy-13,14,20-Trinor-3'-Oxo-Beta,Epsilon-Caroten-19',11'-Olide 3-Acetate	2137.47	41680	1.50044	100.873	6.6564	2.40365	0.00394775	up (122)
2-Hydroxy-6-Pentadecylbenzoic Acid	40292.3	1110.22	1.45463	0.000229107	-12.0917	2.40365	0.00394775	down (514)
1-[2-(1,3-Benzodioxol-5-Yl)-2-Hydroxypropyl]-3-Cyclohexylurea	4233.07	26307.9	1.46643	11.7179	3.55065	2.40365	0.00394775	up (122)
Thesinine	1806.82	21896.8	1.49965	192.392	7.58791	2.40365	0.00394775	up (122)
23S,25,26-Trihydroxyvitamin D3	2613.91	20999.8	1.4612	23.9428	4.58152	2.40365	0.00394775	up (122)
Magnoflorine	2376.94	20336.2	1.51343	20.4489	4.35395	2.40365	0.00394775	up (122)
Ganosporelactone B	7846.69	14713.2	1.15473	2.6244	1.39199	2.40365	0.00394775	up (122)
12A-Hydroxy-3-Oxocholadienic Acid	17942.9	3496.67	1.29987	0.164803	-2.60119	1.98273	0.0104056	down (514)
2-Aminobenzylstatine	7924.2	12476.4	1.26625	2.34379	1.22885	2.40365	0.00394775	up (122)
N-Nitrosodiphenylamine	5403.34	14657.8	1.50824	3.95425	1.9834	2.40365	0.00394775	up (122)
Tetrahydrocolumbamine	4514.4	13599.2	1.39537	4.14772	2.05232	2.40365	0.00394775	up (122)
Bufalin	16342.5	1432.07	1.32641	0.0256259	-5.28625	2.40365	0.00394775	down (514)
Pregnanetriolone	13689.5	1113.2	1.27517	0.000974003	-10.0038	2.40365	0.00394775	down (514)
Kinetensin 4-7	4976.45	7664.22	1.03301	2.43056	1.28129	2.40365	0.00394775	up (122)
Glutamic Acid	4368.53	7812.47	1.47157	2.70567	1.43599	2.40365	0.00394775	up (122)
Mesobilirubinogen	4265.54	6628.71	1.17027	2.68678	1.42588	2.40365	0.00394775	up (122)
Cinncassiol C2	8667.53	2114.29	1.40251	0.170822	-2.54943	2.18807	0.00648531	down (514)
Ptaquiloside	3954.49	6582.65	1.27194	2.3878	1.25568	2.40365	0.00394775	up (122)
13-Hdohe	3747.73	5923.96	1.0328	2.31076	1.20837	2.40365	0.00394775	up (122)
Gly Asp Lys	3495.23	5081.15	1.30744	2.21892	1.14986	2.40365	0.00394775	up (122)
Gln Thr Ala	2933.3	5354.74	1.21684	4.00976	2.00351	2.40365	0.00394775	up (122)
Palmitoylcarnitine	6631.04	1265.11	1.33812	0.0372622	-4.74614	2.40365	0.00394775	down (514)
Delta7-Dafachronic Acid	2954.96	4893.06	1.49247	3.28082	1.71406	2.40365	0.00394775	up (122)
Valnemulin	1539.06	6300.68	1.50649	56.1909	5.81226	2.40365	0.00394775	up (122)
2'-Deoxymugineic Acid	5453.8	2331.16	1.3588	0.368051	-1.44202	2.40365	0.00394775	down (514)
Tetrahca	1819.01	5846.19	1.43207	12.5955	3.65484	2.40365	0.00394775	up (122)
D-Pyroglutamic Acid	3101.59	4377.97	1.44221	2.38161	1.25194	2.40365	0.00394775	up (122)
2-O-Acetyl-20-Hydroxyecdysone	2471	4990.4	1.25054	5.90871	2.56284	2.40365	0.00394775	up (122)
(2R,3Z)-Phycocyanobilin	5995.33	1342.24	1.38051	0.0656535	-3.92898	2.18807	0.00648531	down (514)
24,25-Hydroxyvitamin D3	2462.04	4279.06	1.50864	4.29843	2.10381	2.40365	0.00394775	up (122)
4-(3,4-Dimethoxyphenyl)-1-(2,5-Dimethylphenyl)Piperidine-2,6-Dione	1900.99	4705.89	1.43974	8.18664	3.03327	2.40365	0.00394775	up (122)
Ganoderic Acid A	1761.2	4791.71	1.50903	16.0055	4.0005	2.40365	0.00394775	up (122)
Tryptophan 2-C-Mannoside	1690.37	4346.33	1.46087	13.8241	3.78911	2.40365	0.00394775	up (122)
Guanidine, N-((2S,3S,4R)-6-Amino-2-(Dimethoxymethyl)-3,4-Dihydro-3-Hydroxy-2-Methyl-2H-1-Benzopyran-4-Yl)-N'-Cyano-N''-(Phenylmethyl)-	2654.35	3290.7	1.31339	2.2034	1.13973	2.40365	0.00394775	up (122)
Thr Arg Lys Glu	1709.48	4129.56	1.47443	12.886	3.68774	2.40365	0.00394775	up (122)
Enol-Phenylpyruvate	2239.46	3073.63	1.44601	3.37285	1.75397	2.40365	0.00394775	up (122)
2-(4-Benzylsulfonylpiperazin-1-Yl)-4-(2-Methylpropyl)Pyrido[3,4-B]Pyrazin-3-One	2391.3	2897.02	1.24616	2.31742	1.21252	2.40365	0.00394775	up (122)
2,2,4,4-Tetrafluoro-6-Amino-1,3-Benzodioxene	2040.89	2701.54	1.38965	3.43766	1.78143	2.40365	0.00394775	up (122)
Ascorbyl Stearate	1577.23	3129.27	1.48664	25.5829	4.67711	2.40365	0.00394775	up (122)
2-Ethoxy-N-Ethyl-N-[4-(4-Methylphenyl)-1,3-Thiazol-2-Yl]Benzamide	1488.11	3081.99	1.32605	21.8744	4.45117	1.42744	0.037373	up (122)
Barogenin	3232.2	1311.46	1.1793	0.132166	-2.91957	2.40365	0.00394775	down (514)
Syndyphalin-33	1562.73	2933.43	1.42655	19.2723	4.26846	2.40365	0.00394775	up (122)
Glaucarubin	1871.36	2013.02	1.06653	3.3865	1.75979	2.40365	0.00394775	up (122)
(5Z,7S,8E,10Z,13Z,15E,17S,19Z)-7,17-Dihydroxydocosa-5,8,10,13,15,19-Hexaenoylcarnitine	1603.34	1966.8	1.49779	20.9995	4.39228	2.40365	0.00394775	up (122)
Dimethylethanolamine	1632.86	1580.95	1.07109	5.26767	2.39716	1.78757	0.0163092	up (122)
2,4-Bis(3-Methylbut-2-Enyl)-5-(2-Phenylethyl)Benzene-1,3-Diol	1526.62	1546.86	1.35627	72.5861	6.18162	2.40365	0.00394775	up (122)
[8-[2-[Acetyl(Methyl)Amino]Ethyl]-3,6-Dimethoxyphenanthren-4-Yl] Acetate	983.135	1085.58	1.20501	0.0405424	-4.62443	1.98273	0.0104056	down (514)
Prazepam	1411.4	639.85	1.34247	3.96456	1.98716	1.78757	0.0163092	up (122)
7 Alpha,26-Dihydroxy-4-Cholesten-3-One	983.901	1066.73	1.1977	0.074367	-3.74919	2.40365	0.00394775	down (514)
2-Aminobutan-1-Ol	1032.07	959.088	1.3853	0.328252	-1.60713	2.40365	0.00394775	down (514)
Macrophorin B	871.801	1004.3	1.4912	0.177226	-2.49634	2.40365	0.00394775	down (514)
N-Methylcaprolactam	750.767	1097.36	1.32618	0.00873756	-6.83855	2.40365	0.00394775	down (514)
24,24-Difluoro-1Alpha,25-Dihydroxyvitamin D3	931.026	904.175	1.05515	0.355044	-1.49393	2.18807	0.00648531	down (514)
Hydroxygaleon	826.51	846.568	1.37886	0.420211	-1.25082	1.98273	0.0104056	down (514)
Prolyl-Asparagine	630.968	943.446	1.10465	0.197002	-2.34372	2.40365	0.00394775	down (514)
Glu Phe Tyr	477.158	1086.95	1.16928	0.018293	-5.77256	2.40365	0.00394775	down (514)
N-Myristoyl Threonine	674.419	884.014	1.29697	0.289757	-1.78708	2.40365	0.00394775	down (514)
1-(3-Cyano-6-Fluoroquinolin-4-Yl)-N-(4-Fluorophenyl)Piperidine-4-Carboxamide	1412.73	143.228	1.39275	7.01094	2.80961	2.40365	0.00394775	up (122)
Arginylglutamic Acid	563.617	958.045	1.5326	0.176251	-2.50429	2.40365	0.00394775	down (514)
2-Chloro-N-[4-(3,4-Dihydro-1H-Isoquinolin-2-Yl)But-2-Ynyl]-6-Fluorobenzamide	1329.23	190.667	1.5213	5.02449	2.32898	2.40365	0.00394775	up (122)
2-Naphthylamine	1260.17	213.666	1.27045	3.53084	1.82001	2.40365	0.00394775	up (122)
(2S)-3-Hydroxy-1-[(2S)-Pyrrolidine-2-Carbonyl]Pyrrolidine-2-Carboxylic Acid	578.441	885.582	1.54187	0.263575	-1.92371	2.40365	0.00394775	down (514)
Geldanamycin	472.709	989.847	1.30876	0.119043	-3.07045	2.40365	0.00394775	down (514)
Ile Ile Lys	1199.6	243.571	1.15362	3.36595	1.75102	2.40365	0.00394775	up (122)
6-Keto-Pgf1Alpha	340.362	1096.93	1.37199	0.00548407	-7.51054	2.40365	0.00394775	down (514)
Nipecotic Acid	596.315	817.571	1.09001	0.341993	-1.54796	2.40365	0.00394775	down (514)
2-(Benzenesulfonyl)-N-(2-Pyridin-3-Ylethyl)-2-Azaspiro[4.5]Decane-4-Carboxamide	640.484	740.68	1.43324	0.467346	-1.09744	2.40365	0.00394775	down (514)
Precyasterone	409.436	969.157	1.26431	0.13214	-2.91986	2.40365	0.00394775	down (514)
Gamma-Glu-Leu	391.406	983.878	1.29826	0.118476	-3.07733	2.40365	0.00394775	down (514)
3,3-Dimethylglutaric Acid	467.681	856.628	1.15195	0.2566	-1.96241	2.40365	0.00394775	down (514)
Dodecanoylcarnitine	1158.65	158.897	1.28621	3.37051	1.75297	2.40365	0.00394775	up (122)
Unknown 370	1191.08	125.754	1.41816	3.75557	1.90903	2.40365	0.00394775	up (122)
Azelaic Acid	376.145	936.191	1.54948	0.1678	-2.57519	2.40365	0.00394775	down (514)
12-Oxo Phytodienoic Acid	490.383	817.605	1.30728	0.334075	-1.58176	1.42744	0.037373	down (514)
Indole-3-Lactic Acid	246.338	1057.08	1.45627	0.0388751	-4.68501	2.40365	0.00394775	down (514)
Ganoderic Acid G	424.705	875.029	1.53752	0.244223	-2.03373	2.40365	0.00394775	down (514)
Gly-Pro-Arg-Pro	498.549	791.512	1.48186	0.350127	-1.51405	2.40365	0.00394775	down (514)
4-Acetamidobenzaldehyde	224.158	1064.79	1.41077	0.0333111	-4.90786	2.40365	0.00394775	down (514)
N-Isopentyl-2-(3,4,9-Trimethyl-7-Oxo-7H-Furo[2,3-F]Chromen-8-Yl)Acetamide	397.487	881.312	1.51658	0.234029	-2.09524	2.40365	0.00394775	down (514)
(2S)-2-Amino-3-[4-[(2S)-2-Amino-4-Methylsulfanylbutanoyl]Oxyphenyl]Propanoic Acid	430.038	848.287	1.35067	0.261227	-1.93663	2.40365	0.00394775	down (514)
Metaphosphoric Acid	272.941	1004.16	1.38635	0.0952218	-3.39256	2.18807	0.00648531	down (514)
Subaphylline	527.712	745.903	1.43485	0.412812	-1.27644	2.40365	0.00394775	down (514)
Docosapentaenoic Acid (22N-3)	208.972	1057.45	1.43678	0.0394845	-4.66257	2.40365	0.00394775	down (514)
(25S)-5Beta-Spirostan-3Beta-Ol	337.261	929.093	1.33831	0.168143	-2.57224	2.40365	0.00394775	down (514)
Polyphyllin Vii	254.712	981.125	1.28984	0.10906	-3.19681	2.40365	0.00394775	down (514)
1-Benzhydryl-3-[4-(2-Morpholin-4-Yl-2-Oxoethyl)Phenyl]Urea	224.64	994.807	1.51073	0.0949311	-3.39698	2.40365	0.00394775	down (514)
Protostemotinine	514.689	684.999	1.46264	0.479261	-1.06112	2.40365	0.00394775	down (514)
Ubrogepant	227.127	958.76	1.39062	0.126537	-2.98237	2.40365	0.00394775	down (514)
25-Hydroxycholecalciferol	374.141	811.657	1.43075	0.283638	-1.81788	2.40365	0.00394775	down (514)
(R)-1-O-[B-D-Glucopyranosyl-(1->6)-B-D-Glucopyranoside]-1,3-Octanediol	178.901	993.492	1.52421	0.0918807	-3.44409	2.40365	0.00394775	down (514)
Jujuboside B	209.921	955.987	1.31838	0.127703	-2.96914	2.40365	0.00394775	down (514)
Minocycline	355.875	809.154	1.19816	0.284469	-1.81366	2.40365	0.00394775	down (514)
Methyl 2-Amino-4-Methylpentanoate	351.932	794.725	1.24819	0.295428	-1.75912	2.40365	0.00394775	down (514)
Ile Asp	276.074	844.919	1.55687	0.240201	-2.05769	2.40365	0.00394775	down (514)
Gamma-Linolenoyl Dopamine	200.42	919.063	1.50243	0.160691	-2.63764	2.40365	0.00394775	down (514)
Indole-3-Carboxaldehyde	367.178	741.829	1.42545	0.355074	-1.49381	2.40365	0.00394775	down (514)
Gentamicin B	91.623	1011.91	1.45968	0.0719115	-3.79763	2.40365	0.00394775	down (514)
3-Hydroxybenzaldehyde	454.343	633.952	1.02776	0.487737	-1.03583	2.40365	0.00394775	down (514)
7-Hydroxy-5-Methoxyflavan	13.5733	1073.47	1.46122	0.022167	-5.49544	2.40365	0.00394775	down (514)
2,3-Diacetoxy-7,8-Epoxy-24,29-Dinor-1,3,5-Friedelatriene-20-Carboxylic Acid	181.777	902.253	1.38296	0.167899	-2.57433	2.40365	0.00394775	down (514)
Cay10410	1045.35	25.7536	1.23081	2.40674	1.26708	1.6025	0.0249747	up (122)
9-[(6-Methoxypyridin-2-Yl)Methyl]-1-Oxa-9-Azaspiro[5.5]Undecan-4-Ol	240.588	829.842	1.4994	0.255288	-1.9698	2.40365	0.00394775	down (514)
1,25-Dihydroxy-19-Norvitamin D3	68.9287	995.614	1.46174	0.0824976	-3.5995	2.40365	0.00394775	down (514)
Prostaglandin F2Alpha	321.997	739.315	1.49492	0.345819	-1.53191	2.40365	0.00394775	down (514)
Lys Ile Asn	70.4977	990.325	1.51394	0.0893278	-3.48475	2.40365	0.00394775	down (514)
2-[3-(4-Fluorophenyl)Sulfonylindol-1-Yl]-N-(6-Methylpyridin-2-Yl)Acetamide	60.0183	997.366	1.44851	0.0833084	-3.58539	2.40365	0.00394775	down (514)
2-Hydroxycampholonic Acid	232.992	822.855	1.33708	0.241816	-2.04802	2.40365	0.00394775	down (514)
Dodeca-4,6,8-Trienoylcarnitine	1026.33	0.806194	1.35504	2.65101	1.40654	2.40365	0.00394775	up (122)
Irene	2.84505	1024.24	1.32974	0.0590066	-4.08298	2.40365	0.00394775	down (514)
4-[3-(2-Ethyl-6-Methylanilino)Imidazo[1,2-A]Pyrazin-2-Yl]-N-Propan-2-Ylbenzamide	259.379	765.761	1.51574	0.305378	-1.71133	2.40365	0.00394775	down (514)
Lysine Conjugated Deoxycholic Acid Putative	0	1024.48	1.46195	0.0590654	-4.08154	2.40365	0.00394775	down (514)
Tyrosyl-Leucine	369.276	640.918	1.3726	0.455391	-1.13482	2.40365	0.00394775	down (514)
Ecdysone	372.621	632.507	1.30382	0.461663	-1.11509	2.40365	0.00394775	down (514)
Leu Val	55.142	947.9	1.48948	0.1184	-3.07825	2.40365	0.00394775	down (514)
2-Hydroxyethyl Methacrylate	139.82	844.107	1.3864	0.210865	-2.24561	2.40365	0.00394775	down (514)
5Alpha-Cyprinol	233.133	746.152	1.48082	0.314165	-1.6704	2.40365	0.00394775	down (514)
4-[(2,4-Dihydroxy-3,3-Dimethylbutanoyl)Amino]Butanoic Acid	136.989	826.63	1.47103	0.228475	-2.12989	2.40365	0.00394775	down (514)
Ile Leu	61.8405	893.426	1.52869	0.165586	-2.59435	2.40365	0.00394775	down (514)
1-(2,5-Dimethoxyphenyl)Sulfonyl-N-(3-Methylbutyl)Piperidine-3-Carboxamide	344.514	602.799	1.42094	0.487297	-1.03713	2.40365	0.00394775	down (514)
4-(2-Aminoethyl)Cyclohexa-3,5-Diene-1,2-Diol	209.78	728.747	1.36142	0.320284	-1.64258	2.40365	0.00394775	down (514)
11-Oxoursolic Acid Acetate	120.573	815.796	1.44133	0.23008	-2.1198	2.40365	0.00394775	down (514)
(+)-Galeon	0	933.165	1.46868	0.125941	-2.98918	2.40365	0.00394775	down (514)
7Alpha-Hydroxycholesterol	330.966	600.895	1.55487	0.490276	-1.02833	2.40365	0.00394775	down (514)
L-Malic Acid	197.087	717.322	1.54546	0.338124	-1.56437	2.40365	0.00394775	down (514)
Trans-Cinnamoyl-Beta-D-Glucoside	163.359	743.389	1.51988	0.303913	-1.71827	2.40365	0.00394775	down (514)
Demethylcalabaxanthone	172.539	720.74	1.31198	0.322857	-1.63103	2.40365	0.00394775	down (514)
Phe Thr	255.274	628.64	1.53256	0.431954	-1.21105	2.40365	0.00394775	down (514)
N-(4-Amino-2,5-Diethoxyphenyl)Benzamide	266.362	586.464	1.40375	0.46607	-1.10138	2.40365	0.00394775	down (514)
Galactosylhydroxylysine	219	633.207	1.45961	0.415826	-1.26595	2.40365	0.00394775	down (514)
Trp His Trp	225.138	625.007	1.36313	0.418136	-1.25795	2.40365	0.00394775	down (514)
Ganoderal A	260.553	585.378	1.18474	0.459181	-1.12286	2.40365	0.00394775	down (514)
Ganoderic Acid Eta	144.96	700.883	1.55874	0.338614	-1.56229	2.40365	0.00394775	down (514)
5-Hete Lactone	1.42632	835.99	1.45708	0.199094	-2.32848	2.40365	0.00394775	down (514)
Safrole	72.001	763.601	1.4228	0.26203	-1.93219	2.40365	0.00394775	down (514)
Mimosine	72.0869	758.233	1.5046	0.273678	-1.86945	2.40365	0.00394775	down (514)
Camellenodiol	104.183	723.152	1.4054	0.301821	-1.72824	2.40365	0.00394775	down (514)
4-Hydroxy-3-Methoxy-2,10-Bisaboladien-9-One	117.702	697.541	1.48507	0.330479	-1.59737	2.40365	0.00394775	down (514)
Pimpinellidine	0	813.405	1.44344	0.215872	-2.21175	2.40365	0.00394775	down (514)
Acarviosin	248.51	559.685	1.38565	0.484032	-1.04682	2.40365	0.00394775	down (514)
Homocholic Acid	12.7024	791.808	1.46985	0.235432	-2.08662	2.40365	0.00394775	down (514)
9H-Fluorene-9-Carboxamide, 9-(3-Aminopropyl)-	199.195	604.982	1.36596	0.427579	-1.22574	2.40365	0.00394775	down (514)
5,6-Dimethyl-N-(1-Methylpiperidin-4-Yl)-[1,2,4]Triazolo[1,5-A]Pyrimidin-7-Amine	36.717	760.232	1.31054	0.266813	-1.9061	2.40365	0.00394775	down (514)
Pyroglutamic Acid	230.394	559.027	1.35408	0.477798	-1.06553	2.40365	0.00394775	down (514)
Curcumin Monoglucoside	144.382	644.309	1.26748	0.379496	-1.39784	2.40365	0.00394775	down (514)
5-Methyl-1H-Pyrazole-3-Carboxylic Acid	182.501	603.683	1.52091	0.428051	-1.22414	2.40365	0.00394775	down (514)
(R-(R*,S*))-3-(3-Cyclohexyl-3-Hydroxypropyl)-2,5-Dioxoimidazolidine-4-Heptanoic Acid	75.5665	707.988	1.39108	0.308639	-1.69601	2.40365	0.00394775	down (514)
Kynurenic Acid	187.399	577.861	1.26145	0.441897	-1.17822	2.40365	0.00394775	down (514)
Quillaic Acid	220.127	541.968	1.37593	0.489717	-1.02998	2.40365	0.00394775	down (514)
3-O-Acetyl-16Alpha-Hydroxydehydrotrametenolic Acid	125.538	633.322	1.35763	0.381271	-1.39111	2.40365	0.00394775	down (514)
Tetracosahexaenoic Acid, N-3	160.315	590.618	1.50104	0.433175	-1.20698	2.40365	0.00394775	down (514)
Scopolamine	16.5833	733.951	1.44242	0.277005	-1.85202	2.40365	0.00394775	down (514)
3-Demethylsimmondsin 2'-(Z)-Ferulate	134.673	606.792	1.2931	0.406688	-1.29801	2.40365	0.00394775	down (514)
Vitamin A	0.506991	739.499	1.45061	0.270864	-1.88436	2.40365	0.00394775	down (514)
(S)-N-(4,5-Dihydro-1-Methyl-4-Oxo-1H-Imidazol-2-Yl)Alanine	153.821	585.238	1.49183	0.434998	-1.20092	2.40365	0.00394775	down (514)
Sipoglitazar	131.3	602.852	1.32195	0.409932	-1.28654	2.40365	0.00394775	down (514)
Sulfosuccinic Acid	12.0289	718.963	1.43886	0.287042	-1.80067	2.40365	0.00394775	down (514)
(6E,8E,10S,12Z)-10-Hydroxy-3-Oxooctadecatrienoic Acid	2.98104	722.98	1.40752	0.282597	-1.82318	2.40365	0.00394775	down (514)
Glutamylisoleucine	16.4708	704.469	1.47012	0.301489	-1.72982	2.40365	0.00394775	down (514)
Methyl 2-[[6-(Butanoylamino)-3,4-Dihydro-2H-Chromene-3-Carbonyl]Amino]Acetate	165.652	532.206	1.38223	0.478554	-1.06325	2.40365	0.00394775	down (514)
Leu-Trp	22.593	652.839	1.47016	0.341862	-1.54851	2.40365	0.00394775	down (514)
Uric Acid	30.5331	639.264	1.26959	0.348349	-1.5214	2.40365	0.00394775	down (514)
Ganolucidic Acid B	152.101	515.877	1.33062	0.484514	-1.04539	2.40365	0.00394775	down (514)
Val Tyr Arg	83.479	568.504	1.49261	0.425106	-1.23411	2.40365	0.00394775	down (514)
2-Cyclohexen-1-One, 3-(15-Hydroxypentadecyl)-2,4,4-Trimethyl-	75.9976	559.692	1.42926	0.425171	-1.23388	2.40365	0.00394775	down (514)
Pitavastatin	33.9772	592.423	1.39467	0.390203	-1.3577	2.40365	0.00394775	down (514)
Glycodeoxycholic Acid	1.0719	623.871	1.42234	0.35534	-1.49273	2.40365	0.00394775	down (514)
N-[(1R)-2,3-Dihydro-1H-Inden-1-Yl]-Adenosine	0	621.357	1.41722	0.357859	-1.48254	2.40365	0.00394775	down (514)
N-Phenylanthranilic Acid	100.58	518.902	1.41393	0.466053	-1.10143	2.40365	0.00394775	down (514)
(+/-)-Sulfobutanedioic Acid	2.66289	616.389	1.41127	0.361247	-1.46894	2.40365	0.00394775	down (514)
Sarmentosin	31.2754	583.548	1.42392	0.395821	-1.33708	2.40365	0.00394775	down (514)
Alpha-L-Rhamnopyranosyl-(1->3)-Alpha-D-Galactopyranosyl-(1->3)-L-Fucose	103.967	510.466	1.27172	0.47527	-1.07318	2.40365	0.00394775	down (514)
Seneciphylline	58.2466	551.976	1.36874	0.426773	-1.22846	2.40365	0.00394775	down (514)
Sebacic Acid	57.5558	551.166	1.38218	0.426957	-1.22784	2.40365	0.00394775	down (514)
N-Succinyl-Chitosan	91.572	513.815	1.33908	0.467602	-1.09665	2.40365	0.00394775	down (514)
Val Phe	34.471	564.594	1.3899	0.410108	-1.28592	2.40365	0.00394775	down (514)
Pc(22:1/0:0)	69.039	500.652	1.54452	0.478951	-1.06205	2.40365	0.00394775	down (514)
N-Lauroylglycine	24.4676	539.914	1.38923	0.426317	-1.23	2.40365	0.00394775	down (514)
Purpurogallin	22.4017	529.165	1.3607	0.435465	-1.19937	2.40365	0.00394775	down (514)
Cinanserin	69.7191	478.115	1.53561	0.49626	-1.01083	2.40365	0.00394775	down (514)
L-Threo-3-Phenylserine	1.78924	545.641	1.39832	0.415295	-1.26779	2.40365	0.00394775	down (514)
Ent-Cassa-12,15-Diene	35.2989	477.628	1.36351	0.475884	-1.07132	2.40365	0.00394775	down (514)
N-Acetyl-D-Tryptophan	6.28594	478.44	1.39416	0.468191	-1.09483	2.40365	0.00394775	down (514)
Punicic Acid	18.9791	455.503	1.37336	0.488168	-1.03455	2.40365	0.00394775	down (514)
3-(Dodecenyl)Dihydro-2,5-Furandione	0.394652	439.994	1.3762	0.494499	-1.01596	2.40365	0.00394775	down (514)
Walleminone	0	438.726	1.37606	0.496189	-1.01104	2.40365	0.00394775	down (514)
