# Supplementary material for: Alterations in gut microbiota and metabolomic profiles in acute stroke: insights into brain–gut axis dysregulation
Source: Front Microbiol. 2025 Aug 22;16:1580231. doi: 10.3389/fmicb.2025.1580231 (PMC12411451; doi:10.3389/fmicb.2025.1580231)
Supplement: Supplementary file 2 [file Data_Sheet_1.csv]

pathway	C1	C2	C3	C4	C5	C6	C7	C8	C9	C10	C11	C12	C13	C14	C15	C16	C17	C18	C19	C20	T1	T10	T11	T12	T14	T15	T16	T17	T18	T19	T2	T20	T3	T4	T5	T13	T6	T7	T8	T9	sum	pathway	Vip	FC	log2FC	logp	p	fdr	type
D-fructuronate degradation	19508.15575	19549.08506	27049.38431	19418.15718	19579.33972	20766.336	13998.06612	19285.49339	21741.46493	20994.44746	24351.8872	25873.6012	25279.23161	31986.18866	24773.68103	27701.81956	24799.46565	26066.86588	24357.73146	28021.83553	9296.118941	8794.822805	9378.929371	9871.666857	10270.64534	9766.288337	8387.35171	9373.43229	11337.713	10232.05927	8245.08448	22287.87386	8373.785977	8745.240185	8414.144187	25289.70085	10651.75521	9344.061149	8899.115023	9598.893441	681660.92	D-fructuronate degradation	1.312782241	0.465615223	-1.102789867	5.773234307	1.68564E-06	7.40981E-06	down (43)
incomplete reductive TCA cycle	17100.60197	18683.17302	29112.04882	17568.84791	20363.79211	17381.84517	13857.05985	20860.5493	20679.81125	24576.27869	22465.14917	25436.92498	24933.84378	29612.81574	24291.77243	27766.9529	25370.85374	26814.60106	23925.44494	28155.38408	6798.372031	9596.725085	12906.95961	10110.51307	11430.65213	13208.64398	6770.983319	5148.995557	15830.55152	11049.34349	6322.519793	19747.51383	6282.339046	6954.441284	7315.282805	22660.14167	8261.065808	7587.023642	8843.164145	7326.11212	663109.0948	incomplete reductive TCA cycle	1.217685562	0.444815113	-1.168722288	6.251229602	5.60751E-07	7.40981E-06	down (43)
TCA cycle V (2-oxoglutarate:ferredoxin oxidoreductase)	17669.98996	17686.99009	26041.64663	15976.27941	17524.06186	15799.44179	12904.77723	21302.5887	21006.35782	23521.69476	21578.01397	25360.98076	24931.4716	29178.63756	24153.8644	27533.53654	25035.96419	26579.843	24206.0635	27559.94342	5385.265648	10428.28678	11855.27503	10178.80009	11004.83691	11947.46949	7618.200646	6365.477898	16014.77617	10918.84386	6216.927768	19906.65306	5702.724239	6186.395013	7456.471534	20604.51166	8187.132138	7208.182738	8732.786388	7498.263162	644969.4274	TCA cycle V (2-oxoglutarate:ferredoxin oxidoreductase)	1.207536182	0.447573379	-1.159803864	6.251229602	5.60751E-07	7.40981E-06	down (43)
anhydromuropeptides recycling	18151.20683	18875.87691	27601.95996	14578.54266	17820.06197	16291.05886	7854.271816	15353.67904	19908.28514	17305.96883	26589.68353	26786.16739	27223.17075	32408.10288	25188.94035	27502.05532	22840.11901	27524.58236	25516.3403	27627.44267	8175.371626	13647.93378	7625.354485	5395.417799	5325.071131	7274.184537	4976.20705	4533.437051	11254.744	6801.951346	6330.686702	20326.48721	7776.313935	8378.835155	9183.22033	24816.68715	10437.19358	9867.493956	10263.53905	9518.055694	634855.7021	anhydromuropeptides recycling	1.196569043	0.43325265	-1.20671952	5.484455522	3.27751E-06	1.14307E-05	down (43)
mixed acid fermentation	16406.52911	16064.23189	22544.37754	16180.41321	15877.4902	15904.35652	13993.36181	19127.32254	18915.31573	20843.18397	21246.64057	23844.2816	23339.89674	28068.40912	22976.0186	26031.47628	22747.97098	25118.79393	22795.22126	26365.37647	7186.317936	10031.24086	14141.15423	12582.88623	14030.15955	12712.88825	8848.423467	6944.493101	13832.29219	13781.65972	6044.826106	18075.59249	5332.974094	5828.654043	7803.680725	20490.9682	8085.520848	7788.801021	8111.24475	7405.857283	627450.3032	mixed acid fermentation	1.104240363	0.499675665	-1.000936138	6.190405287	6.45052E-07	7.40981E-06	down (43)
TCA cycle I (prokaryotic)	17220.18451	17638.35153	25065.91743	16103.32288	17518.29013	15926.23153	12980.26908	20949.11661	21124.39108	22571.12676	20986.41147	24965.58141	24705.26578	29529.24006	23999.94451	26651.23701	23955.41392	26308.40635	23962.9866	27371.44367	5583.315868	9943.632551	7450.419528	6499.673312	6909.258372	7768.238565	5301.567435	4698.519991	12835.43526	6905.262595	5699.975419	19743.96221	5487.399171	5944.477144	7135.405092	20112.90645	8141.511652	7219.784828	8626.658746	7193.764259	608734.3008	TCA cycle I (prokaryotic)	1.309855126	0.384956573	-1.37723239	6.435547317	3.6682E-07	7.40981E-06	down (43)
superpathway of pyrimidine ribonucleosides salvage	14988.29221	14312.82877	22119.44707	12512.37312	16156.44841	13488.5351	9119.238362	14093.88294	14817.60468	17110.27472	21719.58667	24719.16221	24368.1813	28455.80637	22808.67257	27074.7151	24495.67442	24985.09563	23253.66074	26118.62507	7565.014249	11241.1977	11034.00259	6979.77374	7413.787903	8989.118986	4773.078263	4507.337723	11708.74046	7629.280143	6344.782784	14575.17242	6933.782463	7527.384937	10249.55344	19396.30311	10106.77508	8845.587314	9778.937878	8724.967443	581042.6841	superpathway of pyrimidine ribonucleosides salvage	1.111046202	0.46462356	-1.105865782	5.950180152	1.12155E-06	7.40981E-06	down (43)
superpathway of guanosine nucleotides de novo biosynthesis II	15514.9599	14823.72485	22130.26806	12963.8557	16679.19458	13920.40588	9513.96109	14576.56442	15497.35007	17216.32831	21363.42744	23663.04469	23439.87976	28023.31078	22073.56934	25745.5184	22887.09883	23794.64831	22303.05178	25217.49487	7529.144536	11033.74381	10562.31663	7026.22561	7430.928725	8800.086561	4857.67757	4640.41045	11289.82534	7635.708148	6270.683966	15116.14289	6829.689556	7423.821599	9862.262084	19660.16399	9963.381959	8802.282688	9801.849112	8594.071621	574478.0739	superpathway of guanosine nucleotides de novo biosynthesis II	1.173076562	0.467948162	-1.095579374	5.950180152	1.12155E-06	7.40981E-06	down (43)
superpathway of S-adenosyl-L-methionine biosynthesis	15287.7243	18791.89005	17004.8797	19973.76503	20518.34494	20550.16018	16446.37714	19803.276	22434.95053	15512.33962	16176.38827	19011.41743	19087.74889	24919.70417	18888.83716	19306.82034	16953.24705	20219.95144	18559.00729	21403.15679	9639.523853	12592.49444	8598.314561	5030.887903	4521.177993	4118.386682	4435.034307	4353.461031	9207.274992	5303.699407	7520.12789	21026.24497	11566.2767	9110.730145	8542.639613	16489.96953	10938.55151	10922.20561	9073.680056	11244.34835	565085.0159	superpathway of S-adenosyl-L-methionine biosynthesis	1.145828705	0.483746977	-1.047675449	5.890891416	1.28561E-06	7.40981E-06	down (43)
superpathway of glucose and xylose degradation	16911.04061	18105.95356	21688.71251	18325.53172	17840.31293	18024.36342	15456.41757	21471.04687	22857.48943	19500.93091	16572.76857	19284.30902	19670.09311	25062.33549	19055.16824	19319.69497	17176.87163	19887.8597	18287.48769	20675.05133	5384.013274	6345.222113	7776.167433	6682.906558	7166.267617	7984.593822	5018.555096	3844.539164	9550.353535	7170.04149	4748.346747	21144.14927	4517.972707	4367.39872	4900.187382	16716.05125	6341.652977	5959.746723	6392.457848	5853.015848	533037.0789	superpathway of glucose and xylose degradation	1.314004801	0.383888463	-1.381240892	6.069678487	8.51768E-07	7.40981E-06	down (43)
superpathway of guanosine nucleotides de novo biosynthesis I	14276.58914	13464.17419	20859.41919	11621.41633	15200.73393	12487.94179	8508.769081	13195.42364	13983.92691	15982.09627	19789.61494	22245.03092	21989.15136	26491.3924	20817.96918	24245.394	21713.18412	22455.33743	20893.86052	23973.18859	6665.172084	9896.548818	9495.226059	6184.054591	6559.587408	7908.869269	4251.457854	4046.227172	10285.97297	6740.559125	5539.754733	13616.79072	6038.38748	6566.788145	8850.997908	18394.92324	8868.588518	7819.510866	8771.459939	7635.251331	528330.7422	superpathway of guanosine nucleotides de novo biosynthesis I	1.162738595	0.45068247	-1.149816759	5.950180152	1.12155E-06	7.40981E-06	down (43)
4-deoxy-L-threo-hex-4-enopyranuronate degradation	18854.13044	18342.13095	26792.76126	16497.76971	18174.89936	17745.93785	10039.64083	18770.25922	21745.49264	19804.6241	14030.81088	16699.41027	15787.09213	20097.62166	16114.33377	18677.09434	17053.13447	17623.17608	16023.64554	19331.47503	5460.824385	6313.520822	7126.054007	6432.554572	7219.465036	7480.943925	5103.810437	4337.586926	7790.748445	7042.011093	5830.559957	22238.87246	5486.412396	5928.413725	5737.568679	14084.79735	7036.469302	6075.759744	6035.056914	6404.86547	507371.7362	4-deoxy-L-threo-hex-4-enopyranuronate degradation	1.219820675	0.416426661	-1.263865656	5.890891416	1.28561E-06	7.40981E-06	down (43)
L-methionine biosynthesis III	13076.91204	16423.24184	14057.6258	17363.1172	18398.88986	17803.89178	14440.13967	17071.32535	19544.21042	13028.20712	12916.93421	15858.47319	15924.14285	21026.83608	15942.9685	15908.21356	14106.07771	17098.41719	15538.00893	18066.10925	7382.701103	9984.815818	4083.934452	3505.832017	3136.438122	4276.550844	3094.776836	3010.162343	5030.104287	3719.834207	5605.655143	18146.97114	9268.344615	6863.297879	6457.05408	13331.79697	8344.189399	8433.305019	6874.45294	8795.388172	462939.3479	L-methionine biosynthesis III	1.122191231	0.430618974	-1.215516206	5.950180152	1.12155E-06	7.40981E-06	down (43)
pentose phosphate pathway	15048.09104	16412.78954	20118.36497	17185.41602	16320.04471	16915.58259	14266.48372	20254.84103	21448.76199	18147.65958	12456.93616	15577.22984	16131.57274	21775.98273	15992.87297	14966.41987	13492.70112	16346.20692	14719.6713	16922.35009	5180.102014	5968.545606	5612.567658	4708.761036	5044.918061	5968.785582	3496.189094	2577.17418	7216.337709	5085.762991	4433.058715	19831.16792	4224.772907	4200.005304	4954.711742	13526.67901	6327.616342	6036.937042	6135.011782	5544.10766	460573.1913	pentose phosphate pathway	1.244820515	0.376900509	-1.407744351	6.069678487	8.51768E-07	7.40981E-06	down (43)
D-galacturonate degradation I	13608.86957	13832.9559	20311.40562	14041.06683	13971.88676	14943.27603	10135.30417	13537.2988	15129.60444	15678.46615	12571.9182	16057.33501	15886.13802	21814.37643	16830.56258	16132.72448	14651.69102	16729.08489	15621.1423	17432.91075	6407.509482	6484.507684	5524.322927	5748.442696	5727.045278	5796.916407	4553.3666	4876.170908	6191.116013	5838.297177	6233.291221	15733.8317	6174.543682	6566.950816	6831.107706	15300.10617	7996.252029	6746.087531	6358.957205	7159.384331	451166.2255	D-galacturonate degradation I	1.304115276	0.460472356	-1.118813546	5.831909501	1.47262E-06	7.40981E-06	down (43)
superpathway of glycolysis and Entner-Doudoroff	10776.22642	14688.02907	19299.60129	11332.30156	18690.45467	13771.69275	3932.014358	7992.549406	12121.55912	13339.11224	14964.49328	17415.51442	17711.7358	23333.49163	17524.08836	17635.55909	15523.06889	18296.37366	16778.56708	19301.28595	6823.766212	8899.770414	8101.84208	4977.94761	4461.235249	5233.355335	2720.555583	2546.460041	9290.415827	5083.726982	5967.735782	8543.604565	6548.397701	6227.12133	7123.10704	15576.13983	8753.394213	8134.541855	8056.648487	7918.589922	445416.0751	superpathway of glycolysis and Entner-Doudoroff	1.034599074	0.463125883	-1.110523708	5.148020501	7.1118E-06	2.00079E-05	down (43)
superpathway of pyrimidine deoxyribonucleoside salvage	11034.22282	10799.37047	16737.34732	9279.172672	11410.41582	9986.952768	6813.513173	10350.52417	11131.78149	12335.79503	17992.79462	18778.3636	18523.25521	21203.70001	16812.85668	20538.04268	17671.30292	18910.93404	17554.68817	19446.46674	5326.682265	8169.949564	8711.991012	6170.64965	6435.120105	7242.561577	4400.586003	4123.407002	9346.266643	6637.674379	4835.06586	11093.83756	5377.872649	5764.862279	7050.628717	15986.6733	7331.669177	6746.59526	7364.757088	6397.454398	441825.8049	superpathway of pyrimidine deoxyribonucleoside salvage	1.06212831	0.486070348	-1.040762967	5.773234307	1.68564E-06	7.40981E-06	down (43)
TCA cycle VI (obligate autotrophs)	12620.96719	11359.85575	21726.87178	11023.13406	10936.31572	10646.30319	9797.251944	14288.60543	13414.70652	18862.26579	16644.78621	19093.63422	18493.35018	22429.08241	18520.44926	21447.93994	20025.31198	19949.23685	17930.17635	21554.13202	4198.481918	6146.39597	3881.22867	3433.106096	3589.462312	4197.138018	3121.567374	3013.552165	9604.327706	3612.931141	3469.176309	12692.91547	2980.954806	3273.831377	4645.632713	17651.19555	4688.747521	4531.612295	4854.923854	4291.99394	438643.552	TCA cycle VI (obligate autotrophs)	1.255401418	0.32615113	-1.616387469	6.251229602	5.60751E-07	7.40981E-06	down (43)
L-methionine biosynthesis I	11860.97652	14695.23979	12969.38975	15581.85689	16203.90619	15978.00683	12932.42845	15328.12371	17483.8956	11843.44609	12156.65901	14928.42862	15003.46598	20088.96252	15035.38844	14980.12718	13258.82856	16111.73043	14640.29147	17129.21715	6978.907159	9329.804159	6169.529175	3421.177211	3064.951368	2814.115425	3019.966088	2946.096135	6730.568185	3623.018366	5363.791362	16330.42709	8675.246873	6541.947191	6140.137731	12569.24254	7904.617441	7954.54383	6495.955653	8275.564708	432559.9769	L-methionine biosynthesis I	1.116634907	0.450519571	-1.150338314	5.950180152	1.12155E-06	7.40981E-06	down (43)
pyrimidine deoxyribonucleotides de novo biosynthesis I	11511.45533	10762.47015	17390.78978	9087.025139	12148.48908	9793.978385	6642.426441	10330.44397	10994.66292	12626.43571	16188.2516	18882.62983	18634.15993	22657.44162	17429.27395	20572.37096	17856.95436	19101.32634	17588.62751	20133.32034	5196.554922	7644.467108	7518.530461	5139.941274	5191.656462	6240.843984	3618.504982	3574.157327	8240.178444	5331.060368	4240.931447	10710.467	4628.764245	4979.754176	6795.204996	15136.46129	6767.882502	5955.886679	6756.94415	5822.920157	429823.6453	pyrimidine deoxyribonucleotides de novo biosynthesis I	1.142120434	0.431159124	-1.213707685	6.009775809	9.77742E-07	7.40981E-06	down (43)
reductive TCA cycle I	10357.8739	13343.91674	18679.53574	9679.225414	15651.02126	11866.15534	3786.038965	7916.291228	11210.90895	14238.26801	16838.72697	19894.43352	19903.86626	25098.64539	19540.68599	20886.08224	17891.42693	21260.10864	19057.2368	22570.63953	5059.517234	6977.103647	2885.898397	2474.793178	1964.760722	3388.525114	2154.970976	2184.355357	5364.49391	2632.432865	3965.027619	8050.332354	4964.050535	4733.09074	6510.894879	17134.94461	7234.933556	6494.362177	7301.220823	6534.163982	427680.9605	reductive TCA cycle I	1.116707521	0.33787814	-1.565425079	5.773234307	1.68564E-06	7.40981E-06	down (43)
pyrimidine deoxyribonucleotide phosphorylation	10438.47144	9842.936339	15671.5259	8304.781745	11228.06144	9005.342024	6037.232124	9366.485923	9967.627459	11159.16745	15637.40572	17604.3502	17487.37359	20754.56441	15913.59617	19006.15552	17434.53286	17784.25739	16250.80647	19012.99045	4772.792774	7450.565575	7641.199206	4599.755337	4950.374866	6111.664414	3135.406113	2931.854919	8176.28614	5081.243696	3954.74826	9751.512632	4434.651636	4760.602416	6659.999023	14084.23277	6493.955877	5658.361871	6399.085736	5591.269825	400547.2277	pyrimidine deoxyribonucleotide phosphorylation	1.088591615	0.44129608	-1.180181162	5.950180152	1.12155E-06	7.40981E-06	down (43)
superpathway of sulfate assimilation and cysteine biosynthesis	11018.8293	10901.0316	18612.09399	8776.158089	10368.32328	8823.307464	4087.353303	9946.150581	11266.82746	11735.99535	17636.10594	20138.66359	20009.87866	25450.02414	19446.70035	21115.24407	18344.10308	21125.11738	19800.03918	23072.22877	1804.43768	3775.032949	4251.231646	4129.524445	3652.710321	3765.867364	2681.12285	3005.72166	5361.480343	4487.424486	2832.68728	11298.63445	2254.79676	2332.142759	3296.651034	16429.67605	3181.195604	3191.81769	2718.110858	3207.785952	399332.2278	superpathway of sulfate assimilation and cysteine biosynthesis	1.169118977	0.281249006	-1.830080096	5.890891416	1.28561E-06	7.40981E-06	down (43)
superpathway of hexuronide and hexuronate degradation	10415.5333	11182.42032	16455.42133	11536.28388	11426.08959	12254.55612	8249.971662	10843.51598	12391.4563	12453.11535	11297.77907	14283.94539	14286.35006	19808.16703	14986.99223	14459.5791	12553.32814	15156.27957	14163.34653	16219.25135	5624.246876	5657.172316	4841.186543	5183.157029	5152.826806	4889.5455	4083.38634	4316.992105	5254.050327	5209.284058	5465.626203	12600.27507	5392.76044	5795.296352	5617.129039	13662.40971	6985.526201	5938.635136	5793.180559	6164.191732	388050.2606	superpathway of hexuronide and hexuronate degradation	1.30369555	0.467533836	-1.096857315	5.831909501	1.47262E-06	7.40981E-06	down (43)
inosine-5'-phosphate biosynthesis III	10301.84279	11849.73417	12304.85931	11976.55051	11246.41718	11880.43038	10410.1886	13103.65581	15041.25229	10029.69809	12167.64309	14253.38086	14338.50604	19022.31845	14094.43764	14313.06742	11920.77476	14958.4223	13770.45501	16254.80493	6973.009544	8333.833064	3774.224775	2766.510635	3070.637944	4101.79459	2002.728718	1840.226282	5951.436936	3249.55789	4420.584343	13362.92016	5143.31469	5359.389031	5982.230071	12718.23795	8007.623907	7507.796783	8289.147352	6468.916241	382562.5605	inosine-5'-phosphate biosynthesis III	1.16373445	0.45329292	-1.141484468	5.890891416	1.28561E-06	7.40981E-06	down (43)
pyrimidine deoxyribonucleotides de novo biosynthesis III	9234.839121	9509.14736	14901.8399	7944.591282	11019.0724	8746.283707	5044.091548	8572.372474	9769.437776	8516.200061	16301.44268	17018.98833	17175.432	18016.76773	14948.16854	18503.34021	15930.72443	17046.20454	15822.34462	15134.05005	4780.54109	7291.702923	7103.032961	4891.505094	4903.282431	5605.741102	3446.965355	3423.526487	7536.796711	5062.727373	4020.561055	9556.643784	4495.153891	4757.821693	6268.661891	14975.89921	6328.47847	5613.228775	6280.468106	5521.257548	381019.3347	pyrimidine deoxyribonucleotides de novo biosynthesis III	1.011134537	0.470235329	-1.088545162	5.484455522	3.27751E-06	1.14307E-05	down (43)
L-arginine biosynthesis III (via N-acetyl-L-citrulline)	10010.7667	8847.725341	17181.1463	6726.979171	8082.055085	6193.771747	5423.648288	9956.787989	9841.009202	13626.56733	15900.65962	18510.37195	17778.37043	22036.15865	17931.75203	20384.36037	18502.2447	19360.52622	17889.37384	20923.12224	328.0171699	2179.766624	8083.307238	6005.747408	7035.307545	8313.664502	4087.308597	3041.482465	10614.46032	6696.336009	1504.058705	9326.652279	966.9637421	909.228908	1905.441523	15953.05592	1557.926257	1561.962469	1732.396192	1808.781958	378719.263	L-arginine biosynthesis III (via N-acetyl-L-citrulline)	1.001743835	0.328338958	-1.606742155	4.983927447	1.0377E-05	2.67018E-05	down (43)
acetyl-CoA fermentation to butanoate II	10046.64774	11500.79547	15877.58689	10472.33362	10243.02581	11748.4252	7414.686117	7985.914578	9972.488284	11724.09825	17295.39975	16510.41	16839.28347	14186.18659	13170.74189	17188.08436	13201.83384	16342.83145	16233.57202	12669.40142	1819.513302	2084.513492	6316.50535	7676.22794	6734.938656	5119.135244	5202.550534	8526.7029	6344.015571	7871.970239	1921.738342	11493.80136	1962.28206	2203.157102	1951.059199	11356.00139	2208.631876	2006.18503	1357.847856	2151.326306	356931.8505	acetyl-CoA fermentation to butanoate II	1.020999133	0.369529273	-1.436239439	6.190405287	6.45052E-07	7.40981E-06	down (43)
superpathway of hexitol degradation (bacteria)	8646.383189	10468.72532	15184.18474	8717.318458	11319.67184	10099.79529	6665.453775	7055.602795	9132.967885	9447.517881	15552.33768	16932.51612	17207.81936	22753.94689	16802.34783	17304.63605	14538.43043	17827.1282	16118.4946	18944.7184	3895.002039	3992.794378	2192.567406	2061.660564	1951.586104	2251.200058	1751.159359	1874.29181	4325.293704	2342.749872	2688.446717	8866.055427	3219.324176	3701.074004	5686.377324	16395.94513	4669.857178	4378.400057	4272.725973	4540.92914	355777.4372	superpathway of hexitol degradation (bacteria)	1.165984233	0.314189722	-1.67029211	6.129888281	7.41501E-07	7.40981E-06	down (43)
L-rhamnose degradation I	10059.04926	10005.12628	17402.03651	9361.498792	9831.458673	9564.179854	6704.249268	11378.66191	12010.59929	13576.14643	11257.15987	14124.72657	13641.05756	17439.3668	13998.0229	15594.9346	14283.72809	15049.88528	13380.39801	16901.4402	3321.925677	3529.513212	4436.015393	4038.754363	4642.771645	5041.712346	3024.830452	2383.398549	5834.139735	4308.638488	3147.976495	11904.51677	3063.676937	3260.547507	3269.521208	11654.16103	3815.829091	3592.078048	3446.82113	3842.883317	347123.4375	L-rhamnose degradation I	1.302075391	0.358265677	-1.480898259	6.190405287	6.45052E-07	7.40981E-06	down (43)
superpathway of sulfur oxidation (Acidianus ambivalens)	4726	8672	4878	8990	14070	9698	6070	7068	7936	5596	3020	3276	3526	5072	4828	2784	2698	2976	3752	4516	16526	14252	6246	9664	7900	6028	7927	10108	3839.34	8450	16492	6864	13892	17338	14896	3424	17730	17386	13858	15594	342566.34	superpathway of sulfur oxidation (Acidianus ambivalens)	1.064490226	2.000966606	1.00069709	3.538676012	0.000289284	0.0005217	up (99)
superpathway of L-tryptophan biosynthesis	9439.250856	9893.24432	16867.83514	4079.525524	7985.908703	4359.905449	1023.943106	1994.032239	6934.402953	10838.78676	18451.79717	20911.01917	21006.16893	26036.2136	20713.3867	21703.63208	19201.68792	21745.26319	20260.88221	23205.78346	95.68039241	131.455711	824.127074	308.554532	308.3119449	939.145727	573.6519256	528.9187932	5874.584574	390.3182225	119.4742309	4566.854567	83.75619735	119.5320325	59.872817	18735.42148	119.5824147	95.71125683	95.67882887	63.8284763	320687.1307	superpathway of L-tryptophan biosynthesis	1.051816826	0.118730662	-3.074235539	6.009775809	9.77742E-07	7.40981E-06	down (43)
hexitol fermentation to lactate, formate, ethanol and acetate	6316.36619	7261.032003	15252.67008	5884.095628	6592.175205	7217.601861	4300.126274	4707.501335	6218.032813	7460.39812	14530.55622	18047.75166	18787.52552	24398.11521	18170.47321	17543.09022	15397.7903	19435.8713	17162.62709	20234.451	2249.062586	1960.953447	1242.285449	1510.873687	1327.721217	1487.17783	1152.791985	1276.214442	2852.445239	1689.856043	1518.149462	5903.242779	1831.964791	2069.942027	3806.735273	15423.69947	2866.945612	2530.982418	1819.494697	2621.616172	312060.4059	hexitol fermentation to lactate, formate, ethanol and acetate	1.0274833	0.224158742	-2.157407328	6.251229602	5.60751E-07	7.40981E-06	down (43)
superpathway of UDP-glucose-derived O-antigen building blocks biosynthesis	8293.278999	9674.65908	15624.74694	9736.335445	9683.4405	9448.022191	8376.505988	10564.20336	12441.90549	11382.89639	10888.12994	12621.40079	12782.87831	17081.54619	12592.83941	12812.99173	11148.72089	13510.34755	12192.23708	14427.88226	3128.055574	5664.987347	2528.956349	2029.88666	2347.610251	2732.469901	1719.570526	1178.994284	3814.600797	2297.4456	2293.309075	10601.82404	4854.817364	2508.495097	2517.340148	11514.05453	2875.352928	3071.590981	3296.351305	3904.918784	310165.6001	superpathway of UDP-glucose-derived O-antigen building blocks biosynthesis	1.313114673	0.318255059	-1.651744647	6.129888281	7.41501E-07	7.40981E-06	down (43)
superpathway of fucose and rhamnose degradation	8222.327661	8819.88171	11852.12253	8919.674393	8996.617304	8998.277601	6627.729683	10076.1207	10536.51887	10023.63303	10030.58111	12580.08026	12747.22104	16180.99111	12248.5391	13135.00649	11682.28329	13150.30714	11835.63987	14374.52694	1894.485586	3411.704377	3052.885344	3582.870783	3491.617085	3186.819337	2958.650528	2978.337217	4056.839489	3575.769688	2982.869075	10436.0462	2576.939906	2749.246162	2972.96809	10152.52104	3391.306124	2746.007207	2989.5145	3339.254262	297564.7318	superpathway of fucose and rhamnose degradation	1.331755509	0.346214788	-1.530260746	6.069678487	8.51768E-07	7.40981E-06	down (43)
sulfate reduction I (assimilatory)	6763.179012	6382.662532	13916.41321	4733.008878	5904.712322	4728.314573	2023.774718	5556.971454	6377.680478	7194.28516	12828.71763	15137.00408	15093.91511	20479.77229	14652.56363	15847.66392	13465.29373	16214.63004	14947.49608	18548.77635	834.6805942	1811.59414	2089.429383	1996.3706	1757.57998	1858.444818	1269.26627	1425.077511	2753.3039	2193.337881	1347.045078	6381.571962	1054.307172	1088.608547	1577.607769	12122.63448	1500.605031	1513.52755	1284.110153	1524.15619	268180.0942	sulfate reduction I (assimilatory)	1.07277382	0.214601169	-2.220270158	6.069678487	8.51768E-07	7.40981E-06	down (43)
tRNA processing	7492.079177	9040.484424	10722.86555	6998.170071	10050.25574	8055.240893	3604.889567	5262.847287	8288.0109	7695.87285	9648.465782	11829.31968	12022.14382	16272.12004	11915.65466	11703.66581	9881.323501	12581.95878	11351.57525	13430.70588	4327.318065	5624.449009	962.1031603	875.0832137	806.6064593	1103.802425	860.9155304	748.746567	2573.410242	1072.164077	2672.76614	6052.18825	3222.374701	3456.188545	4019.083542	10468.37406	5098.359476	4554.010133	5309.321615	3870.334432	265525.2493	tRNA processing	1.084118044	0.342069263	-1.547639621	5.831909501	1.47262E-06	7.40981E-06	down (43)
superpathway of pyridoxal 5'-phosphate biosynthesis and salvage	7213.135982	6559.096025	15066.56015	4398.74056	5937.595807	3871.483504	3097.314398	7307.202724	7148.174413	11284.65169	11094.81907	13363.95982	13303.31578	18242.04234	13222.67865	13684.33147	11490.65704	14272.92611	12869.07067	15802.91522	109.0058731	1333.987225	3292.467832	2204.869352	2488.031337	3314.45191	2037.177942	1395.741449	4724.330157	2710.363899	694.4498888	6555.427014	474.6901522	466.0494045	1225.800055	11429.23072	1018.330129	995.5608475	1050.759813	1163.508054	257914.9045	superpathway of pyridoxal 5'-phosphate biosynthesis and salvage	1.1549809	0.232682105	-2.103567834	6.009775809	9.77742E-07	7.40981E-06	down (43)
glucose and glucose-1-phosphate degradation	7698.804011	9067.253621	9350.31497	9142.520111	8423.144294	8717.510238	8013.610475	10197.72708	11922.95818	7360.549272	9406.461702	11656.18765	11725.1112	16548.98535	11727.90164	11545.31289	9437.835318	12542.14966	11342.23947	13892.72703	2695.782853	2126.798131	335.9278991	240.7303413	175.5294644	218.1392075	226.1022431	212.3024717	1408.606009	207.0887939	1566.662975	9953.198346	1783.016074	1677.450046	1578.64673	9803.812431	2442.984675	2618.062585	2810.554988	2045.02004	253845.7205	glucose and glucose-1-phosphate degradation	1.258771227	0.210407032	-2.248745174	5.950180152	1.12155E-06	7.40981E-06	down (43)
L-1,2-propanediol degradation	5116.642228	5653.505926	11006.54115	4731.690052	4881.69437	5319.22758	3547.476901	2339.299774	3839.640402	6754.579365	9760.105073	12281.32944	12384.35813	17963.67071	12418.71629	12070.22554	9871.543602	13350.61943	11890.78153	14867.53422	99.84134932	342.372523	577.5564757	686.1448732	669.6945302	620.9523078	750.7385668	999.2786581	1895.604423	765.8286201	330.108155	4508.14181	229.1579466	354.0914748	237.1057477	10318.62773	300.8147296	261.0528899	135.7276918	330.3981491	204462.4204	L-1,2-propanediol degradation	1.119899702	0.135592056	-2.882655442	6.312361317	4.87123E-07	7.40981E-06	down (43)
pyridoxal 5'-phosphate biosynthesis I	5233.370209	4569.682677	11931.8467	2958.088178	4056.240611	2588.35381	2131.175003	5090.790975	4931.17895	8667.51851	8378.558082	10331.94009	10153.22454	14162.789	10139.33881	10738.01549	9031.242448	11024.30918	9912.964204	12533.55219	76.73769886	884.0442129	2482.312435	1620.500661	1864.894776	2569.778545	1452.315482	976.2292992	3657.590801	2007.459386	479.7775151	4506.430812	322.8022141	316.1825021	782.4243527	8524.514736	632.9592818	617.0590619	684.6013051	755.5812927	193778.376	pyridoxal 5'-phosphate biosynthesis I	1.103107459	0.222081661	-2.170837833	6.069678487	8.51768E-07	7.40981E-06	down (43)
D-glucarate degradation I	4583.734496	5494.942804	8751.741667	4811.020371	5225.830788	5292.799465	2555.024453	4333.060172	5427.919296	5666.641523	6599.618543	8493.074841	8601.016296	12628.48505	8764.582583	8281.950023	6925.749195	9325.734933	8282.622247	10309.52332	101.9134225	160.1476994	303.1346665	258.8193996	205.9533312	273.7388282	218.7167683	209.0787483	1070.289676	279.3166137	67.03080003	5600.660212	120.2458753	106.042723	153.9898217	7097.123072	163.0799688	205.5594216	184.1196723	163.9934322	157298.0262	D-glucarate degradation I	1.300893888	0.12071494	-3.050323852	6.009775809	9.77742E-07	7.40981E-06	down (43)
D-galactarate degradation I	3016.142329	3238.993947	7750.312228	1997.20523	2623.990639	2275.614673	1195.505835	1459.112279	2326.346324	3847.598622	6589.346651	8467.170993	8584.535889	12612.80773	8738.556166	8254.225157	6912.802004	9311.552624	8266.245477	10297.43636	97.61562013	159.0586411	230.2973872	164.8131535	142.872157	172.8755774	155.8073565	134.1328782	983.3440666	164.3334566	65.90874345	2327.226585	119.706461	104.1392281	148.7509509	7071.461082	156.2941427	195.3905962	149.731376	161.6987426	130670.9594	D-galactarate degradation I	1.009574527	0.109586068	-3.189863701	6.190405287	6.45052E-07	7.40981E-06	down (43)
superpathway of D-glucarate and D-galactarate degradation	3016.142329	3238.993947	7750.312228	1997.20523	2623.990639	2275.614673	1195.505835	1459.112279	2326.346324	3847.598622	6589.346651	8467.170993	8584.535889	12612.80773	8738.556166	8254.225157	6912.802004	9311.552624	8266.245477	10297.43636	97.61562013	159.0586411	230.2973872	164.8131535	142.872157	172.8755774	155.8073565	134.1328782	983.3440666	164.3334566	65.90874345	2327.226585	119.706461	104.1392281	148.7509509	7071.461082	156.2941427	195.3905962	149.731376	161.6987426	130670.9594	superpathway of D-glucarate and D-galactarate degradation	1.009574527	0.109586068	-3.189863701	6.190405287	6.45052E-07	7.40981E-06	down (43)
aerobic respiration I (cytochrome c)	63.943384	47.97117138	8.999131445	55.96332428	38.98083333	95.88998709	43.97285187	33.34879194	77.93989229	88.91311508	29.98813056	90.91524218	45.97786707	57.97071286	43.97958882	15.9975887	50.67436547	3.99984497	35.98605958	0	19.99108807	3053.755245	4060.709556	3610.407634	3265.395716	3464.515735	4237.268321	3719.423375	4309.12378	4128.076942	51.92596452	3485.849369	68.87496854	33.9708727	3627.379466	2652.161051	3388.822138	3260.471373	2981.777586	3136.365165	57487.67723	aerobic respiration I (cytochrome c)	1.17320234	60.72100473	5.924123758	4.76940659	1.70057E-05	3.92152E-05	up (99)
reductive acetyl coenzyme A pathway	724.7314498	596.1985251	934.1700205	387.1875572	438.1554931	649.083809	474.7328643	457.3099987	489.7233859	655.3576069	0	15.99351858	3.999592735	7.998351816	0	3.999637603	0	0	0	0	2214.600261	3505.067582	128.3070251	73.89269751	107.7591774	169.210187	49.94350507	27.98428505	181.1150277	155.5093232	1351.74545	428.7034283	1642.512525	1949.650213	2059.717851	29.97692375	2686.967042	2168.572255	2898.506216	1836.621487	29505.00427	reductive acetyl coenzyme A pathway	1.059643342	4.053402011	2.019133267	2.207005017	0.006208619	0.009562179	up (99)
fatty acid salvage	44.74551931	0	0	0	17.94878771	62.18050752	5.985448944	0	53.44614433	0	0	28.46910874	5.998629054	14.99392161	23.97846432	0	11.99344771	62.85966007	47.90943569	0	0	856.4624424	1260.967726	1062.872624	954.4234406	866.7828389	1256.944857	1064.118166	1420.943862	1129.125012	50.26698242	1210.842199	5.848993614	16.98208912	993.5890092	1512.400758	828.4693851	926.2442975	631.8689971	812.8615049	17242.52426	fatty acid salvage	1.190640826	44.31435751	5.469702291	4.925198113	1.18796E-05	2.94894E-05	up (99)
adenosylcobalamin biosynthesis I (early cobalt insertion)	64.03012438	0	0	0	43.21560839	64.83830919	0	0	0	0	0	43.33577501	0	43.26744689	0	0	43.32438623	0	43.30254558	0	0	1255.831277	547.3063898	581.2902259	451.3036501	436.945711	421.3017046	442.1042401	429.5017776	496.1385154	42.84825676	1457.936337	0	42.99500319	1559.177093	1278.78567	1219.740546	1057.148231	914.2101189	1409.097903	14388.97685	adenosylcobalamin biosynthesis I (early cobalt insertion)	1.153921534	40.66923059	5.345865792	5.002846324	9.93468E-06	2.63675E-05	up (99)
adenosylcobalamin biosynthesis II (late cobalt incorporation)	28.95547901	0	0	0	19.35790544	29.0228519	0	0	0	0	0	19.82290273	0	0	0	0	19.32454134	0	0	0	0	610.9392147	538.0109512	422.7146875	415.4345898	463.2095846	539.6985102	478.2403782	627.781249	481.6310588	19.2752361	674.0784329	0	0	705.7560976	382.106274	639.6659908	532.565335	357.3446911	735.8711271	8740.807089	adenosylcobalamin biosynthesis II (late cobalt incorporation)	1.162943716	74.03889865	6.21021153	5.103258984	7.8839E-06	2.18882E-05	up (99)
cob(II)yrinate a,c-diamide biosynthesis II (late cobalt incorporation)	17.17505683	0	0	0	11.46118674	17.18568346	0	0	0	0	0	11.73231199	0	0	0	0	11.4348063	0	0	0	0	420.5444661	480.831469	304.2974885	299.930705	369.7097729	520.5766072	402.1021223	606.1158616	423.8219015	11.45695027	422.6310275	0	0	445.630572	229.6236806	413.0289473	358.6786615	235.8463422	482.5656406	6496.381261	cob(II)yrinate a,c-diamide biosynthesis II (late cobalt incorporation)	1.157326967	93.16540309	6.541722405	5.161013847	6.90218E-06	2.00079E-05	up (99)
L-leucine degradation I	5.990225982	0	0	0	3.995768877	17.94390215	0	0	7.978539757	0	0	7.634894947	0	3.940417457	0	0	4.851169402	0	0	0	0	289.1604842	444.1464963	352.6489387	257.3714931	346.6047804	448.5266	405.2755785	394.1176288	417.234327	3.941465962	366.4716897	3.917395403	3.931500823	301.4019292	229.7917302	255.5562372	290.9975707	262.37578	302.2861758	5428.092721	L-leucine degradation I	1.1526196	102.7183752	6.682550477	5.380749852	4.1615E-06	1.33042E-05	up (99)
1,4-dihydroxy-6-naphthoate biosynthesis I	0	0	0	9.908692279	0	0	0	7.442654618	0	7.145982331	41.74074875	89.39695331	63.1289703	39.9581771	80.21715775	40.96482964	74.99322269	27.09194176	31.44991609	56.412122	5	43.99891481	683.1385917	474.7843161	523.466564	734.5525698	181.5714737	166.8079348	869.9978755	551.8014105	45	38.45724108	33	22.58928571	46.26048263	101.8797712	35.51182259	44.07496464	51.02416217	79.2746114	5302.043361	1,4-dihydroxy-6-naphthoate biosynthesis I	1.156620284	8.304256606	3.053851024	3.198968562	0.000632458	0.001112071	up (99)
protocatechuate degradation II (ortho-cleavage pathway)	4.799705266	0	0	0	0	0	0	0	5.333082297	0	0	3.199847887	0	0	3.199830551	0	5.600750037	18.66146023	0	0	0	303.6728927	255.3908232	305.88049	221.0042753	299.3609453	479.1781338	379.3327431	392.1999701	341.7229433	6.399550437	298.7801231	5.333039573	3.333225903	385.431893	207.6857111	400.4849688	340.456221	299.1016608	296.9051012	5262.449388	protocatechuate degradation II (ortho-cleavage pathway)	1.151996177	127.9984348	6.999982359	6.184062889	6.54541E-07	7.40981E-06	up (99)
L-tyrosine degradation I	4.284347595	0	0	0	3.528528372	8.995289054	0	0	5.997376285	0	0	3.406836482	2.499875423	0	0	0	4.246462504	8.74842146	0	0	0	246.2573331	409.9196012	312.2308805	203.3933821	306.4110413	378.983524	340.1855136	370.4081732	415.1968624	2.499422545	309.6725891	3.589078231	0	280.5738527	190.2999248	267.3879466	283.378251	271.2266474	288.4981556	4921.819317	L-tyrosine degradation I	1.150109653	117.0090423	6.870476214	4.95716652	1.10366E-05	2.80032E-05	up (99)
catechol degradation I (meta-cleavage pathway)	68.33681072	111.6863502	10.93578223	146.2453918	101.6158853	148.6665387	102.4136428	98.91196058	116.7862758	77.49295066	17.05572632	19.28032657	19.45250907	43.02939116	12.29297581	24.07076728	23.66820171	19.30589794	13.08249659	24.3009112	0	290.621858	145.5867828	179.5677575	156.7096547	144.4065208	219.3359269	197.7556571	121.3552106	166.6405985	24.07444758	446.106595	0	12.30484581	278.1615814	172.7048189	223.7437391	246.6114785	108.6548629	212.0092851	4544.982414	catechol degradation I (meta-cleavage pathway)	1.11354839	2.791811826	1.481201704	2.973336737	0.001063318	0.001831511	up (99)
3-phenylpropanoate degradation	0	0	0	0	3.977173798	11.857466	0	0	15.69223255	0	0	3.406451613	0	2.526315789	0	0	0	0	0	0	0	242.3435006	148.5141014	189.3676386	137.4713218	164.7214748	220.7769366	210.5054501	176.0836779	245.6105589	7.880103287	215.5971469	3.970828119	13.72732996	306.4300996	86.89893371	359.41664	342.6987067	201.5580738	257.5907972	3568.62296	3-phenylpropanoate degradation	1.138029789	94.26581098	6.558662713	6.409667697	3.89343E-07	7.40981E-06	up (99)
NAD biosynthesis II (from tryptophan)	0	0	0	0	0	0	0	0	0	0	0	3.480981936	0	0	0	0	1.335106283	0	0	0	0	174.3551014	353.3283108	192.921657	116.3743022	167.4742691	229.6285104	236.1923273	173.1826208	260.1124495	0	190.2619582	0	0	219.8948161	90.57530401	177.6222127	236.8174204	170.1876651	224.2896033	3218.034617	NAD biosynthesis II (from tryptophan)	1.139079491	667.1843169	9.381941566	5.418267426	3.81709E-06	1.22963E-05	up (99)
methylaspartate cycle	0	0	0	0	0	0	0	0	0	0	0	0	0	0	14.50309954	0	0	0	14.4548216	0	0	151.9197901	145.1184872	202.281789	124.251555	186.608423	389.5826908	304.5688751	236.5270599	229.0474508	0	224.2885436	0	0	189.9235769	156.0520349	106.9564828	165.2667545	183.1098402	182.701179	3207.162454	methylaspartate cycle	1.138941861	109.7525101	6.778110125	5.418267426	3.81709E-06	1.22963E-05	up (99)
aromatic biogenic amine degradation (bacteria)	0	0	0	0	3.931334692	11.23196932	0	0	11.53047857	0	0	6.729039512	0	0	7.6166178	0	5.087278583	0	7.535529155	0	0	187.3606098	171.9233764	187.9164445	211.0940302	163.2327993	242.7777458	196.9021446	255.7935649	209.6114027	5.332297156	182.8459681	0	0	167.9098632	71.52906544	161.615635	186.9793699	152.0711353	138.8428899	2947.40059	aromatic biogenic amine degradation (bacteria)	1.13672727	53.92503054	5.752883183	4.805360733	1.56545E-05	3.67011E-05	up (99)
superpathway of L-threonine metabolism	0	0	0	0	0	0	0	0	0	0	0	2.794324933	0	0	0	0	19.46116265	0	8.636167399	6.494471458	20.69549212	121.4400588	179.6379581	125.4267732	116.5367902	161.3677252	109.6112971	149.7720404	210.7947081	111.3427863	11.77798239	228.2792124	0	27.67405397	145.0998666	317.0297145	150.1677015	219.4891528	205.2347555	79.97789998	2728.742096	superpathway of L-threonine metabolism	1.134833478	71.98809359	6.169686408	6.850555238	1.41073E-07	7.40981E-06	up (99)
methyl ketone biosynthesis	0	0	0	0	0	0	0	0	0	5.996786599	0	0	0	5.999254108	0	0	0	0	0	0	3.888599145	106.6481401	146.6704045	139.8019465	70.35400271	116.2606592	91.67300956	115.5955549	94.82949336	99.40954529	0	57.49908334	0	0	214.3806903	126.4870112	267.5027776	160.534441	126.6760991	165.6819472	2115.889446	methyl ketone biosynthesis	1.131746268	175.3823162	7.454359478	5.854745737	1.39719E-06	7.40981E-06	up (99)
L-tryptophan degradation to 2-amino-3-carboxymuconate semialdehyde	0	0	0	0	0	0	0	0	0	0	0	2.175748273	0	0	0	0	0.834461472	0	0	0	0	109.2830153	222.3116453	120.9645442	72.88207749	105.0462506	144.1677166	148.2443304	108.623023	163.2896942	0	119.2353287	0	0	137.9626145	56.71917711	111.3051188	148.5744918	106.6909193	140.698575	2019.008732	L-tryptophan degradation to 2-amino-3-carboxymuconate semialdehyde	1.130533594	669.720283	9.387414852	5.418267426	3.81709E-06	1.22963E-05	up (99)
phenylacetate degradation I (aerobic)	0	0	0	0	0	0	0	0	0	0	0	0.859871234	0	0	0	0	2.917976242	0	2.658354217	1.997644092	0	126.6329577	172.6190395	147.8966419	135.5169195	72.02619296	89.71252109	92.85220318	106.9602402	68.73842357	0	66.30680119	0	0	215.0544593	60.1207422	134.3661819	220.4841573	132.9836297	95.65299455	1946.357952	phenylacetate degradation I (aerobic)	1.130365932	229.7794097	7.844105715	4.955388765	1.10818E-05	2.80032E-05	up (99)
catechol degradation II (meta-cleavage pathway)	0	0	0	0	0	0	0	0	0	0	0	4.759970097	6.157144653	0	0	0	0	0	0	0	0	140.9735397	55.84087496	142.1343379	97.22122504	31.18732144	98.71073838	154.1867179	82.3525118	135.5747824	6.312713663	116.1885939	0	0	184.4321516	82.4251765	145.7933195	178.0146713	91.24571657	166.1774147	1919.688922	catechol degradation II (meta-cleavage pathway)	1.128178353	174.8421493	7.449909208	5.98292378	1.0401E-06	7.40981E-06	up (99)
superpathway of phenylethylamine degradation	0	0	0	0	0	0	0	0	0	0	0	0.830127255	0	0	0	0	3.040637206	0	2.430923143	1.848816714	0	107.8518882	156.7690609	140.4396504	116.1358136	65.07193498	81.4333436	84.9496814	95.1677928	61.1160887	0	61.45332947	0	0	201.8115726	59.546261	139.9961318	201.2978827	122.2888025	92.88022089	1796.35996	superpathway of phenylethylamine degradation	1.129107338	219.3986269	7.777410686	4.955388765	1.10818E-05	2.80032E-05	up (99)
toluene degradation III (aerobic) (via p-cresol)	0	0	0	0	0	0	0	0	0	0	0	1.202786457	0	0	0	0	0	0	0	0	0	112.0499867	136.131703	118.2531469	109.87107	68.1666965	121.7923196	104.6549152	117.941835	81.44641268	0	74.23011939	0	0	179.8169847	55.60981647	117.0730142	179.5416618	115.7663427	88.93341792	1782.482229	toluene degradation III (aerobic) (via p-cresol)	1.129125541	1480.960675	10.53231762	5.688196078	2.05024E-06	8.16226E-06	up (99)
methanol oxidation to carbon dioxide	0	0	0	0	0	0	0	0	0	0	0	0	0	0	0	0	3.999892159	0	0	0	0	90.69707189	49.56036748	118.1724222	40.62502549	99.96573934	110.6578423	75.63222874	115.8960841	94.23168301	0	57.03130452	0	0	179.9773822	65.07274466	255.2352701	152.1628826	102.1071516	106.7674945	1717.792587	methanol oxidation to carbon dioxide	1.12812474	428.4597251	8.743015788	5.688196078	2.05024E-06	8.16226E-06	up (99)
catechol degradation to &beta;-ketoadipate	3	0	0	0	2	3	0	0	2.285714286	0	0	0	0	0	0	0	2	8	0	0	0	75.60065629	117.6619335	108.7908451	65.39796874	65.19992028	116.9556234	97.23631277	80.45704663	98.08851558	0	82.29191667	2.285714286	0	125.6463424	67.2575481	92.66130162	116.6801413	98.09914196	76.04406522	1506.640708	catechol degradation to &beta;-ketoadipate	1.126412136	73.27102082	6.195170811	5.034113687	9.24456E-06	2.46912E-05	up (99)
catechol degradation III (ortho-cleavage pathway)	3	0	0	0	0	0	0	0	2.4	0	0	0	0	0	0	0	2.181818182	8.4	0	0	0	75.18270963	121.8399941	102.0382839	73.11489619	57.99114389	109.6731899	91.38619081	77.04196541	100.1142836	0	75.02279595	2.4	0	128.6739952	63.76631397	90.39272544	123.0618558	100.047811	71.59107371	1479.321047	catechol degradation III (ortho-cleavage pathway)	1.126412295	91.56275036	6.516688894	5.422250391	3.78224E-06	1.22963E-05	up (99)
aromatic compounds degradation via &beta;-ketoadipate	3	0	0	0	0	0	0	0	2.4	0	0	0	0	0	0	0	2.181818182	8.4	0	0	0	75.18270963	121.8399941	102.0382839	73.11489619	57.99114389	109.6731899	91.38619081	77.04196541	100.1142836	0	75.02279595	2.4	0	128.6739952	63.76631397	90.39272544	123.0618558	100.047811	71.59107371	1479.321047	aromatic compounds degradation via &beta;-ketoadipate	1.126412295	91.56275036	6.516688894	5.422250391	3.78224E-06	1.22963E-05	up (99)
glycogen degradation II (eukaryotic)	0	0	0	0	0	0	0	0	15.99557749	0	0	7.998736381	0	0	0	0	0	0	0	0	0	59.92996403	27.98035164	53.93848478	103.7537096	190.913726	117.6539576	151.5037446	115.6072032	155.4703637	0	137.6686729	0	0	11.99701064	35.96920651	91.85354424	19.99263157	51.94290405	95.82385123	1445.99364	glycogen degradation II (eukaryotic)	1.124447187	59.26401288	5.889084412	5.356431679	4.40117E-06	1.37577E-05	up (99)
catechol degradation to 2-oxopent-4-enoate II	0	0	0	0	0	0	0	0	0	0	0	2.976314947	3.954951846	0	0	0	0	0	0	0	0	94.6609665	33.90790192	105.3950853	66.69313422	19.03662295	65.2356212	114.3660438	60.29626431	102.3901557	3.965576713	69.43507272	0	0	131.9160935	55.45673751	106.1437101	132.4445975	73.04440234	126.7712444	1368.090497	catechol degradation to 2-oxopent-4-enoate II	1.124582127	196.3795755	7.61750108	5.98292378	1.0401E-06	7.40981E-06	up (99)
mycothiol biosynthesis	0	0	0	0	0	0	0	0	0	3.749625466	1.249929294	1.874870037	3.749384759	4.686564348	0	7.498446536	4.999318676	0	12.49408426	0	2.498843214	67.00771521	31.54176006	82.6310718	32.7253141	79.23383359	73.05543443	53.15844273	60.57057366	70.24323908	2.49876305	34.06111253	5.618078532	2.498545158	138.9427103	85.05884835	187.4192938	100.6997853	71.01179467	97.19032925	1317.967712	mycothiol biosynthesis	1.125113122	31.70210926	4.986506926	6.097597725	7.98734E-07	7.40981E-06	up (99)
norspermidine biosynthesis	0	0	0	0	0	0	0	0	3.999542676	0	0	0	0	0	0	0	0	15.58167657	0	0	0	70.06993921	28.71028098	58.01667956	7.19546662	66.51342016	14.37533315	15.19454978	94.71123643	73.58403546	0	37.32520998	0	11.98128938	103.2134834	25.21018793	82.13455707	115.4149801	141.4042863	78.12923115	1042.765386	norspermidine biosynthesis	1.122254167	52.25334305	5.707451435	5.72800193	1.87067E-06	8.1384E-06	up (99)
methylgallate degradation	0	0	0	0	3.260834386	5.753329894	0	0	0	0	0	0	0	0	0	0	0	0	0	0	0	51.49338125	89.59267	60.95117831	46.42164936	57.53869387	84.44293952	55.76282043	57.53054888	70.88028315	0	88.96753693	0	0	48.71835443	68.4166348	59.38928474	43.26087482	44.70519364	57.81507822	994.9012866	methylgallate degradation	1.121883528	109.3708847	6.773084924	5.418267426	3.81709E-06	1.22963E-05	up (99)
L-tryptophan degradation XII (Geobacillus)	0	0	0	0	0	0	0	0	0	0	0	2.356924697	0	0	0	0	0	0	0	0	0	90.65779728	33.63427857	78.48991272	27.95215135	12.82473736	54.67397925	85.58813252	50.41590398	64.95182589	0	58.31765008	0	0	100.8520822	36.67523065	81.675965	89.48722662	23.24616244	84.42001852	976.2199791	L-tryptophan degradation XII (Geobacillus)	1.121564888	413.1922652	8.690669437	5.688196078	2.05024E-06	8.16226E-06	up (99)
glycine betaine degradation I	0	0	0	0	0	0	0	0	0	0	0	4.803625677	0	0	0	0	0	0	0	0	0	36.99961705	24.79199203	71.02187089	117.0347702	51.68263526	73.66433397	51.74136256	71.36785279	106.9651693	0	46.85649347	0	0	27.29689608	22.3065269	61.57739902	8.475100156	29.62988998	85.17637648	891.3919118	glycine betaine degradation I	1.121937748	184.5664808	7.527996758	5.688196078	2.05024E-06	8.16226E-06	up (99)
ectoine biosynthesis	0	0	0	0	3.333202146	9.998907062	0	0	0	0	0	0	0	0	0	0	0	0	4.705617119	0	0	81.56261702	7.488297517	21.1833524	29.85985938	34.62948526	56.77355773	46.31755192	49.30168749	49.60305371	0	22.0186927	0	0	86.40541522	16.29574428	56.8629349	114.2774768	42.0422883	83.4083769	816.0681179	ectoine biosynthesis	1.120479047	44.24229402	5.467354288	5.115759084	7.66021E-06	2.1408E-05	up (99)
gallate degradation II	0	0	0	0	2.608695652	4.602739726	0	0	0	0	0	0	0	0	0	0	0	0	0	0	0	41.20011629	71.69478865	48.76975183	37.14285714	46.04164028	67.57515068	44.61846237	46.0344714	56.71654947	0	71.19159725	0	0	38.98027955	54.7454879	47.51832048	34.61262938	35.76893939	46.25908311	796.0815605	gallate degradation II	1.120374121	109.3915544	6.773357548	5.418267426	3.81709E-06	1.22963E-05	up (99)
gallate degradation I	0	0	0	0	2.608695652	4.602739726	0	0	0	0	0	0	0	0	0	0	0	0	0	0	0	41.20011629	71.69478865	48.76975183	37.14285714	46.04164028	67.57515068	44.61846237	46.0344714	56.71654947	0	71.19159725	0	0	38.98027955	54.7454879	47.51832048	34.61262938	35.76893939	46.25908311	796.0815605	gallate degradation I	1.120374121	109.3915544	6.773357548	5.418267426	3.81709E-06	1.22963E-05	up (99)
2-nitrobenzoate degradation I	0	0	0	0	0	0	0	0	0	0	0	1.5	0	0	0	0	0	0	0	0	0	55.74011027	19.09003414	53.85870853	21.77191433	14.71086101	40.06214269	70.5641491	39.61305464	71.42446036	0	40.24118582	0	0	72.55902952	34.3509658	58.58068924	76.32417879	46.98053673	76.14721727	793.5192382	2-nitrobenzoate degradation I	1.120374963	528.0128255	9.044429163	5.688196078	2.05024E-06	8.16226E-06	up (99)
toluene degradation IV (aerobic) (via catechol)	0	0	0	0	0	0	0	0	0	0	0	0	0	0	0	0	4.100998971	0	0	0	0	44.51022754	38.78812103	35.22325067	17.35595082	39.37608831	77.68269179	44.04167206	39.79035741	65.23649984	0	59.31116927	0	0	75.12776423	36.5491976	48.25958991	60.1261996	48.39729173	46.83461598	780.7116868	toluene degradation IV (aerobic) (via catechol)	1.120233154	189.3711004	7.56507237	5.688196078	2.05024E-06	8.16226E-06	up (99)
2-amino-3-carboxymuconate semialdehyde degradation to 2-oxopentenoate	0	0	0	0	0	0	0	0	0	0	0	1.5	0	0	0	0	0	0	0	0	0	54.17925543	15.66552117	53.42645638	19.74074074	12.38636364	35.82681692	67.45724561	36.80626304	68.13776784	0	36.44379348	0	0	71.31536038	35.75888711	58.3145477	74.05242464	44.49480969	74.60725549	760.1135093	2-amino-3-carboxymuconate semialdehyde degradation to 2-oxopentenoate	1.120137869	505.7423395	8.982258752	5.688196078	2.05024E-06	8.16226E-06	up (99)
superpathway of L-arginine, putrescine, and 4-aminobutanoate degradation	0	0	0	0	0	0	0	0	9.284015175	0	0	2.00632545	0	0	0	0	4.664399553	32.58282789	6.203269141	4.665070969	0	50.02427215	26.55391924	0	0	0	9.026072004	0	58.55586864	42.33260038	0	58.24041417	0	14.29254323	70.31205353	46.46453905	65.82580184	102.6683941	108.182577	34.75938125	746.6443448	superpathway of L-arginine, putrescine, and 4-aminobutanoate degradation	1.118586802	11.56852	3.532132402	2.670503386	0.002135485	0.003547932	up (99)
superpathway of L-arginine and L-ornithine degradation	0	0	0	0	0	0	0	0	9.284015175	0	0	2.00632545	0	0	0	0	4.664399553	32.58282789	6.203269141	4.665070969	0	50.02427215	26.55391924	0	0	0	9.026072004	0	58.55586864	42.33260038	0	58.24041417	0	14.29254323	70.31205353	46.46453905	65.82580184	102.6683941	108.182577	34.75938125	746.6443448	superpathway of L-arginine and L-ornithine degradation	1.118586802	11.56852	3.532132402	2.670503386	0.002135485	0.003547932	up (99)
4-hydroxyphenylacetate degradation	1.63487137	0	0	0	2.606906734	0	0	0	2.090789783	0	2.15137878	3.766038458	0	2.586413757	0	0	6.336451976	0	4.424277503	3.838101077	0	40.58667174	4.01397185	42.27051911	20.59525454	31.71263361	37.18333983	29.11521554	31.41042191	37.04962107	0	42.41439429	0	0	58.55800931	62.53851336	57.56736506	74.83131076	70.85887076	50.10138969	720.2427319	4-hydroxyphenylacetate degradation	1.11949386	23.46873171	4.552667973	3.999983538	0.000100004	0.000194477	up (99)
3-phenylpropanoate and 3-(3-hydroxyphenyl)propanoate degradation	0	0	0	0	0	0	0	0	0	0	0	1.771136703	0	0	0	0	0	0	5.066985102	3.932811499	0	86.46922027	17.21804753	0	21.75100485	11.29146627	50.79276229	26.1343367	0	0	0	0	0	10.90377531	106.0143273	40.5547456	83.60829621	81.88917791	25.03245523	79.97117118	652.40172	3-phenylpropanoate and 3-(3-hydroxyphenyl)propanoate degradation	1.119533997	59.57058395	5.896528196	3.581573442	0.000262076	0.000476706	up (99)
L-methionine salvage cycle III	0	0	0	0	0	0	0	6.657942316	2.497396977	0	0	2.996603931	0	0	0	0	0	0	0	0	0	33.21438786	15.07814147	65.18131172	71.80510979	0	6.484505762	10.04089034	9.668486081	19.11761033	0	35.54006295	0	0	81.42219337	49.64792081	61.65449383	94.29286103	50.11567862	20.48384251	635.8994397	L-methionine salvage cycle III	1.118486505	51.32903314	5.68170318	4.557482561	2.77024E-05	6.05721E-05	up (99)
ergothioneine biosynthesis I (bacteria)	0	0	0	0	0	0	0	0	0	0	0	0	0	0	3.998900395	0	0	0	0	0	0	71.94070304	19.8408694	24.81260959	19.87191349	25.65464102	41.27708847	5.330811844	43.40534911	49.24108334	0	5.979179337	0	0	65.72688	0	62.68399485	62.36736665	19.83092285	77.66414845	599.6264618	ergothioneine biosynthesis I (bacteria)	1.119360371	148.9478363	7.218663356	5.178887031	6.62389E-06	1.94117E-05	up (99)
protocatechuate degradation I (meta-cleavage pathway)	0	0	0	0	3.06567122	5.329247059	0	0	0	0	0	0	0	0	0	0	0	0	0	0	0	32.43698311	34.41551112	48.75751361	13.28888555	41.96419219	63.86071182	23.44234267	9.323397867	45.89572463	0	63.00572277	0	0	14.1345647	54.06448241	10.90542138	14.9433747	22.25110762	41.83754162	542.922396	protocatechuate degradation I (meta-cleavage pathway)	1.117986122	63.67274344	5.992604021	5.418267426	3.81709E-06	1.22963E-05	up (99)
L-rhamnose degradation II	0	0	0	0	4.985955354	7.43939535	0	0	9.933741718	0	0	4.99782397	0	0	0	0	0	0	0	0	0	15.97830095	8.811851386	13.44429717	12.84859979	78.64254329	54.09655401	61.29180383	43.09135815	50.78750586	0	84.96706933	0	0	8.039160017	9.315958181	15.91960674	0.968712924	10.03819506	10.10982229	505.7082554	L-rhamnose degradation II	1.116590301	17.48557228	4.128093109	4.559278966	2.75881E-05	6.05721E-05	up (99)
vanillin and vanillate degradation II	0	0	0	0	3.05083035	5.119597139	0	0	0	0	0	0	0	0	0	0	0	0	0	0	0	20.39693744	33.31684906	41.52050119	12.24455731	40.93243112	60.60445766	21.6907969	8.236244618	44.33446077	0	60.2330257	0	0	10.10261937	53.34595458	0	14.01495163	21.37230431	38.45716212	488.9736813	vanillin and vanillate degradation II	1.117601711	58.84676835	5.878891285	4.881317436	1.31426E-05	3.20589E-05	up (99)
glucose degradation (oxidative)	0	0	0	0	0	0	0	0	0	0	0	0	0	0	0	0	2.499769932	0	0	0	0	29.84091103	80.11620554	47.8682988	48.19591027	7.261399236	4.928727065	16.33636851	4.950202411	0	0	14.53306229	0	0	46.63081263	31.15695651	37.61964983	47.5633263	27.18667576	21.60951915	468.2977953	glucose degradation (oxidative)	1.118333475	186.3363581	7.541765392	5.178887031	6.62389E-06	1.94117E-05	up (99)
superpathway of vanillin and vanillate degradation	0	0	0	0	2.874234414	4.857789102	0	0	0	0	0	0	0	0	0	0	0	0	0	0	0	18.59917259	30.08687666	37.79843754	11.00782128	37.30857262	55.62251144	19.52571645	7.379171351	40.40930615	0	55.8039282	0	0	9.041077746	48.96760192	0	12.59640809	19.29612181	35.22328902	446.3980364	superpathway of vanillin and vanillate degradation	1.117273031	56.73366253	5.826133097	4.881317436	1.31426E-05	3.20589E-05	up (99)
vanillin and vanillate degradation I	0	0	0	0	2.874234414	4.857789102	0	0	0	0	0	0	0	0	0	0	0	0	0	0	0	18.59917259	30.08687666	37.79843754	11.00782128	37.30857262	55.62251144	19.52571645	7.379171351	40.40930615	0	55.8039282	0	0	9.041077746	48.96760192	0	12.59640809	19.29612181	35.22328902	446.3980364	vanillin and vanillate degradation I	1.117273031	56.73366253	5.826133097	4.881317436	1.31426E-05	3.20589E-05	up (99)
S-methyl-5-thio-&alpha;-D-ribose 1-phosphate degradation	0	0	0	0	0	0	0	3.99867145	1.499033703	0	0	1.798633949	0	0	0	0	0	0	0	0	0	19.95762993	9.056632019	39.57647207	43.68887992	0	3.90288841	6.049572216	5.805478584	11.50476203	0	21.43132304	0	0	49.15959074	30.02583592	37.14847883	56.95273383	30.1708468	12.30642349	384.0338869	S-methyl-5-thio-&alpha;-D-ribose 1-phosphate degradation	1.116788966	51.63377724	5.690243236	4.557482561	2.77024E-05	6.05721E-05	up (99)
3-phenylpropanoate and 3-(3-hydroxyphenyl)propanoate degradation to 2-oxopent-4-enoate	0	0	0	0	0	0	0	0	0	0	0	0.469090909	0	0	0	0	0	0	1.662916145	1.090909091	0	25.73300971	4.445930791	0	5.818181818	2.941860465	14.46062567	7.011085602	0	0	0	0	0	6	33.2240072	11.65027346	26.65690946	25.17293233	7.254901961	25.35029874	198.9429334	3-phenylpropanoate and 3-(3-hydroxyphenyl)propanoate degradation to 2-oxopent-4-enoate	1.115763652	60.72761698	5.924280852	3.581573442	0.000262076	0.000476706	up (99)
cinnamate and 3-hydroxycinnamate degradation to 2-oxopent-4-enoate	0	0	0	0	0	0	0	0	0	0	0	0.469090909	0	0	0	0	0	0	1.662916145	1.090909091	0	25.73300971	4.445930791	0	5.818181818	2.941860465	14.46062567	7.011085602	0	0	0	0	0	6	33.2240072	11.65027346	26.65690946	25.17293233	7.254901961	25.35029874	198.9429334	cinnamate and 3-hydroxycinnamate degradation to 2-oxopent-4-enoate	1.115763652	60.72761698	5.924280852	3.581573442	0.000262076	0.000476706	up (99)
nitrate reduction I (denitrification)	0	0	0	0	0	0	0	0	0	0	0	0	0	6.231023102	0	3.626666667	3.749356223	0	0	0	0	19.13645973	14.75841874	18.23548344	9.073387695	7.871116226	8.322175732	6.566263558	15.25874815	2.673793937	0	12.85703053	0	0	5.744420042	19.09355725	26.0623119	1.488030449	7.536945813	3.860426475	192.1456157	nitrate reduction I (denitrification)	1.115728248	13.12103816	3.713809968	4.708432069	1.9569E-05	4.4881E-05	up (99)
mycolyl-arabinogalactan-peptidoglycan complex biosynthesis	0	0	0	0	0	0	0	0	0	0	1.06077138	1.588230259	1.124997425	0	0	0	0	0	0	0	0	21.91634255	3.422715684	0	6.299292514	2.963490432	6.971922319	0	0	0	0	0	1.687495354	0	31.90705881	0	22.38155809	24.15643492	4.314416982	19.06056743	148.8552941	mycolyl-arabinogalactan-peptidoglycan complex biosynthesis	1.115234526	38.44232408	5.264623654	2.661320019	0.002181122	0.003609543	up (99)
reductive TCA cycle II	0	0	0	0	0	0	0	0	0	0	0	0	0	0	6.998275307	0	0	0	0	0	0	0	6.993841295	17.45050832	6.991784934	6.992325184	0	0	0	6.992394172	0	0	0	0	0	0	0	0	0	10.49188106	62.91101027	reductive TCA cycle II	1.114733154	7.989502058	2.998105591	1.343297466	0.04536308	0.062971118	up (99)
coenzyme M biosynthesis I	0	0	0	0	0	0	0	0	0	1.598883364	0	0	0	0	0	0	0	0	0	0	0	0	0	0	12.15773008	0	0	3.600590261	3.766063781	6.79367528	0	5.321302693	0	0	11.27554866	3.521130852	3.82010604	0	8.406102052	0	60.26113306	coenzyme M biosynthesis I	1.114485347	36.68951158	5.197295794	2.576722172	0.002650195	0.00431212	up (99)
aerobactin biosynthesis	0	0	0	0	0	0	0	0	0	0	0	0	0	0	0	0	1	0	0	0	0	3.067795276	2.545454545	0	0	0	7.123287671	7.232245681	0	0	0	3.085714286	0	0	8.323195187	0	0	0.470630372	7.384615385	0	40.2329384	aerobactin biosynthesis	1.114386573	39.2329384	5.293993487	2.159579253	0.006925015	0.010626751	up (99)
